# Supplementary material for: A New Whole Genome Culture-Independent Diagnostic Test (WG-CIDT) for Rapid Detection of Salmonella in Lettuce
Source: Front Microbiol. 2020 Apr 17;11:602. doi: 10.3389/fmicb.2020.00602 (PMC7181323; doi:10.3389/fmicb.2020.00602)
Supplement: Supplementary file 1 [file Table_1.XLSX]

## Sheet: Table1 Comparison, genome ampli
			Salmonella fragments as determined by multiplex PCR
	Inoculum	GenomiPhi				GenomePlex				REPLI-g
	(cfu/25 g lettuce)	invA	iroB	523-bp		invA	iroB	523-bp		invA	iroB	523-bp
	1	-	-	P		-	-	-		-	-	-
	1	-	-	-		P	-	-		-	-	-
	1	-	P	-		P	P	-		P	-	-
	1	-	P	-		P	P	-		-	-	-
	1	ND	ND	ND		P	P	-		-	-	-
	6	ND	ND	ND		ND	ND	ND		P	-	-
	6	ND	ND	ND		ND	ND	ND		P	-	-
	9	ND	ND	ND		ND	ND	ND		P	P	P
	10	P	P	-		P	P	-		P	P	-
	10	P	-	-		P	P	P		P	-	-
	10	ND	ND	ND		ND	ND	ND		P	P	P
	10	ND	ND	ND		ND	ND	ND		P	P	P
	17	ND	ND	ND		P	P	P		P	P	-
	17	ND	ND	ND		P	P	P		P	P	P
	17	ND	ND	ND		P	P	P		ND	ND	ND
	24	ND	ND	ND		P	P	P		ND	ND	ND
	27	P	-	-		P	-	P		P	P	-
	27	P	P	P		P	-	P		P	P	-
	140-146	P	P	P		P	P	P		P	P	P
	140-146	P	P	P		P	P	P		P	P	P
	140-146	ND	ND	ND		P	P	P		P	P	P
	160	ND	ND	ND		P	P	P		ND	ND	ND
	180	P	P	P		ND	ND	ND		P	P	P
	180	ND	ND	ND		ND	ND	ND		P	P	P
	330	P	P	P		ND	ND	ND		P	P	P
	446	ND	ND	ND		P	P	P		ND	ND	ND
	520	ND	ND	ND		ND	ND	ND		P	P	P
	898	ND	ND	ND		P	P	P		ND	ND	ND
	1520					P	P	P		ND	ND	ND
	1734									P	P	P
	2050	P	P	P		ND	ND	ND		ND	ND	ND
	2050	P	P	P		ND	ND	ND		ND	ND	ND
	2480	ND	ND	ND		P	P	P		ND	ND	ND
	-	Negative
	P	Positive
	ND	Not determined
